# Supplementary material for: Inappropriate antibiotic utilization in hospitalized patients in Ethiopia: A systematic review and meta-analysis
Source: Explor Res Clin Soc Pharm. 2026 Jun 15;23:100809. doi: 10.1016/j.rcsop.2026.100809 (PMC13320460; doi:10.1016/j.rcsop.2026.100809)
Supplement: Supplementary file 4 — Supplementary material 4 [file mmc4.xlsx]

## Sheet: pattern 
Authors	pub. Yrs	study design	Region	Pathology	population	No of drugs	Sample size	prevalence(%)	average number of drugs per prescriptions	Empirical Rx (%)	Definitive therapy/ Confirmed (%)	Sensitivity test performed	Stan prevalence	log prevalence	Stan Log prevalence
Girma Gutema	2018	Retrospective Cross-sectional study	Adiss Abeba	pneumonia, surgical site infections ,neutropenic feverand UTI	Adult	_	2231	73.7	2.1	100	0	3.8	0.932099	4.3	2.36296		0
Zerihun Tilahun	2023	Prospective Cross-sectional study	Adiss Abeba	pneumonia, meningitis, sepsis and septic shock, Brain abscess	Adult	_	206	63.1	2.41	87.9	12.1	32	3.36197	4.14472	2.50923
Mustefa Bergicho	2012	Retrospective Cross-sectional study	Adiss Abeba	acute gastroenteritis , URTI, UTI and Pneumonia	Pediatrics	_	368	53.4	_	0	0	_	2.6004	3.97781	2.67447
Tesfaye Yimer	2022	Cross-sectional	Amhara	_	All	1444	861	60.6	1.7	100	0	_	1.66526	4.10429	2.54849
Tirsit Ketsela	2025	Cross- sectional study	Amhara	Large bowel obstruction, Appendicitis, Fracture, and surgical site infection	Adult		412	63.1	_	61.4	38.6	_	2.37727	4.14472	2.50923
Habtemariam Alekaw	2022	Cross- sectional study	Amhara	pneumonia, sepsisand meningitis	Pediatrics		279	88.9	3.46	99.3	0.7		1.88066	4.48751	2.19575
Kirubel Minsamo	2020	Cross- sectional study	Amhara	soft tissue lacerationor abrasion, severe pneumonia	Adult	810	342	28	_	0	0	_	2.42791	3.3322	3.39178
Gizework Alamnew	2021	Retrospective Cross-sectional study	Amhara	acute gastroenteritis, soft tissue acute febril, and Pneumonia	Pediatrics	521	296	98	1.57	0	0		0.813733	4.58497	2.11282
Fitsum Sebsibe	2014	Retrospective Cross-sectional study	Amhara	malnutrition, and severe community acquired pneumonia	Pediatrics	1117	249	36.8	4.5	0	0		3.05621	3.6055	3.07316
Atalay Mulu	2021	Cross- sectional study	National level	Pneumonia, sepsis, Active tuberculosis, and HIV	All	2059	1820	63.8	1.77	96.7	3.3		1.12649	4.15575	2.4986
Mulatu Gashaw	2025	Prospective Cross-sectional study	Oromia	_	All	634	384	70.3		0	0		2.33179	4.25277	2.4067
Mohammedaman Mama	2020	Cross- sectional study	Oromia	Genitourinary infection, Skin and soft tissue infection, Preoperative prophylaxis, Respiratory tract infection, Gastrointestinal infection sepsis, and CNS infection	Adult		471	48.4	2	0	0	_	2.3027	3.8795	2.7757
Achalu T	2017	Prospective Cross-sectional study	Oromia	Pneumonia, Acute gastro enteritis, Malnutrition, malaria, meningitis and sepsis	Pediatrics	765	323	100	2.37	77.7	24.1		0	4.60517	2.09597
Asrat Agalu	2012	Prospective Cross-sectional study	Oromia	pneumonia, Acute Gastroenteritis (AGE), malaria	Pediatrics		510	44.9	1.33	0	0		2.20249	3.80444	2.85496
Aliyi Gerina	2025	Retrospective Cross-sectional study	Oromia	pyogenic meningitis,tuberculosis, malaria, acute gastroenteritis and severe community-acquired pneumonia	All		182	44.8		100	0		3.68615	3.80221	2.85734
Aster Wakjira Garedow	2022	Prospective Cross-sectional study	Oromia	meningitis, SAM, sepsis and lower respiratory tract infection	Pediatrics		402	100		74.4	12.9		0	4.60517	2.09597
Adriano La Vecchia	2025	Retrospective Cross-sectional study	Oromia	pneumonia	Pediatrics		427	100		0	0		0	4.60517	2.09597
Gebre Teklemariam	202	Prospective Cross-sectional study	Tigri		All	1653	822	52.3	2.01	100	0		1.7421	3.957	2.69566

## Sheet: drug 
Girma Gutema	cephalosporins	Penicilins	Fluoroquinolones	Cotri	Tetracyclines
Zerihun Tilahun	ceftriaxone, vancomycin, and metronidazole
Mustefa Bergicho	Cotrimoxazole,amoxicillin	amoxicillin,Chloramphenicol, and Erythromycin
Tesfaye Yimer	cephalosporins	Penicilins	Fluoroquinolones	Cotri	Tetracyclines	, vancomycin
Tirsit Ketsela	Ceftriaxone+metronidazole		, Cloxacillin, Ciprofloxacin and			Penicilins
Habtemariam Alekaw	Cephalosporin, penicilins Metronidazole, and vancomycin
Kirubel Minsamo	cloxacillin, ciprofloxacin, ceftriaxone , Azithromycin , and metronidazole(
Gizework Alamnew	Cephalosporin, penicilins Metronidazole, and vancomycin
Fitsum Sebsibe	Cephalosporin, penicilins Metronidazole, Chloramphenicol and gentamicin
Atalay Mulu	ceftriaxone, metronidazole, ampicillin and vancomycin
Mulatu Gashaw	Penicillin, Macrolide,Cephalosporins, Chloramphenico, Quinolones/fluoroquinolones, Aminoglycosides, and Tetracyclines
Mulatu Gashaw
Mohammedaman Mama
Barghouthi Achalu and Mensa	Penicillin, Macrolide,Cephalosporins, Chloramphenico, Quinolones/fluoroquinolones, Aminoglycosides, and Tetracyclines
Asrat Agalu	Penicillin, Macrolide,Cephalosporins, Chloramphenico, Quinolones/fluoroquinolones, Aminoglycosides, cotrimoxazole and Tetracyclines
Aster Wakjira Garedow	Penicillin, Macrolide,Cephalosporins, Chloramphenico, Quinolones/fluoroquinolones, Aminoglycosides, cotrimoxazole and Tetracyclines

## Sheet: Appropriateness 
Authors	pub. Yrs	study design	Region	Pathology	Data base	Study population	Sample size	prevalence(%)	inappropriate duration	inappropriate dose	Incorrect Indication	inappropriate frequency	Drug interactions	contraindications	Stan prevalence	log prevalence	Stan Log prevalence
Tilahun et al.,	2023	Prospective Cross-sectional study	Addis Ababa	pneumonia, meningitis, sepsis and septic shock, Brain abscess	( Infectious Disease Society of America (IDSA)	Adult	206	24.8	60.8	23.5	15.7	0			3.00885	3.21084	3.53995
Zeleke et al.,	2025	Cross- sectional study	Amhara	Large bowel obstruction, Appendicitis, Fracture, and surgical site infection	RAND- modified Delphi method	Adult	412	64.5	24.1	0	39.9	0			2.35747	4.16667	2.48813
Alekaw et al.,	2022	Cross- sectional study	Amhara	pneumonia, sepsis and meningitis	Medscape, UpToDate version 21.6, Micromedex	Pediatrics	279	30.8	16.1	14	20.8	4.7	12.9	20.8	2.76393	3.42751	3.27824
Habteweld et al.,	2023	Prospective Cross-sectional study	Amhara	surgical site infection	American Society of Health-System Pharmacists	Adult	204	77.9	26.8	0	62.2	0			2.90502	4.35543	2.31247
Demssie Ayalew	2021	prospective cross‑sectional study	Amhara		RAND modified Delphi method	Adult	303	91.4	0	0	0	0	_	_	1.61065	4.51525	2.17187
Atalay Mulu	2021	Cross- sectional study	National level	Pneumonia, sepsis, Active tuberculosis, and HIV		Adult	1820	45.2	0	0	0	0			1.1666	3.8111	2.84786
Mama et al.	2020	Cross- sectional study	Oromia	Genitourinary infection, Skin and soft tissue infection, Preoperative prophylaxis, Respiratory tract infection, Gastrointestinal infection sepsis, and CNS infection	STG	Adult	471	30.1	0	0	12	0	_	_	2.11354	3.40453	3.3054
Barghouthi Achalu and Mensa	2017	Prospective Cross-sectional study	Oromia	Pneumonia, Acute gastro enteritis, Malnutrition, malaria, meningitis and sepsis	STG	Pediatrics	323	10.1	8	9	0	13.3	_	_	1.67664	2.31254	4.72937
Agalu and Mekonnen,	2012	Prospective Cross-sectional study	Oromia	pneumonia, Acute Gastroenteritis (AGE), malaria	STG	Pediatrics	510	39.5	13.74	8.04	0	15.9			2.16467	3.6763	2.99415
Gerina et al	2025	Retrospective Cross-sectional study	Oromia	pyogenic meningitis,tuberculosis, malaria, acute gastroenteritis and severe community-acquired pneumonia	STG	All	182	8.5	29	3.7	13.4	1.3	_	_	2.06721	2.14007	4.96371
Garedow et al., 2022	2022	Prospective Cross-sectional study	Oromia	meningitis, SAM, sepsis and lower respiratory tract infection	WHO Guideline & STG	Pediatrics	402	19.29	18.8	19.55	19.4	22.41			1.96796	2.95959	3.85856
La Vecchia et al.,	2025	Retrospective Cross-sectional study	Oromia	pneumonia	WHO Guideline	Pediatrics	427	43.9	0	0	0	0			2.40159	3.78191	2.87907
Anteneh et al.,	2021	Prospective Cross-sectional study	Amhara		RAND- modified Delphi method	Adult	303	91.4	_	_	_	_	_	_	1.61065	4.51525	2.17187
Fentie et al.,	2021	Cross- sectional study	National level	Pneumonia, sepsis, Active tuberculosis, and HIV	WHO Guideline	All	1820	45.2							1.1666	3.8111	2.84786

## Sheet: appropriatness factor 
Authors	Associated factors	OR	LCI	UCI	Log OR	Log LCI	Log UCI	Stan Log OR
Tilahun et al.,	comorbid conditions	3.7	1.55	8.87	1.30833	0.438255	2.18267	0.223046
Zeleke et al.,	comorbid conditions	3.34	1.88	5.92	1.20597	0.631272	1.77834	0.146012
La Vecchia et al.,	comorbid conditions	3.5	1.2	9	1.25276	0.182322	2.19722	0.240934
Garedow et al., 2022	empirical treatment	2.65	4.23	8.87	0.97456	1.4422	2.18267	0.308193
Zeleke et al.,	empirical treatment	0.26	0.16	0.43	-1.34707	-1.83258	-0.84397	0.128343
Tilahun et al.,	empirical treatment	10.7	4.56	25.1	2.37024	1.51732	3.22287	0.217506
Garedow et al., 2022	higher number of medications (>2 medicines )	3.12	6.32	13.37	1.13783	1.84372	2.59301	0.371219
Tilahun et al.,	higher number of medications (>2 medicines )	4.5	1.29	15.84	1.50408	0.254642	2.76254	0.321036
Zeleke et al.,	higher number of medications (>2 medicines )	2.71	1.62	4.52	0.996949	0.482426	1.50851	0.130501
